# Supplementary material for: Comparison of the Effect of Two Different Handling Conditions at Slaughter in Saliva Analytes in Pigs
Source: Metabolites. 2024 Apr 18;14(4):234. doi: 10.3390/metabo14040234 (PMC11052431; doi:10.3390/metabo14040234)
Supplement: Supplementary file 1 [file metabolites-14-00234-s001.zip]

Archive with 1 entries (1 files):
- metabolites-2944337-supplementary.pdf
